# Supplementary material for: Effect of Autotransfusion in HCC Surgery on Survival and Recurrence: A Systematic Review and Meta-Analysis
Source: Cancers (Basel). 2022 Oct 3;14(19):4837. doi: 10.3390/cancers14194837 (PMC9564172; doi:10.3390/cancers14194837)
Supplement: Supplementary file 1 [file cancers-14-04837-s001.zip]

Archive with 1 entries (1 files):
- cancers-1946485-supplementary.pdf
